# Supplementary material for: Biofilm formation during pneumococcal carriage imprints naturally acquired humoral immunity
Source: PLoS Pathog. 2026 Jul 28;22(7):e1013826. doi: 10.1371/journal.ppat.1013826 (PMC13426961; doi:10.1371/journal.ppat.1013826)
Supplement: S2 Table — Antigens are listed in column A in SP gene annotation. Columns B-O (light pink) are from Cohort A mice and Columns P-AC (light blue) are from Cohort B mice. 1st versus 3rd delineates serum collected after the first or third colonization. Color coding is red > 50000, black>25000 and white = 0 MFI. < 5000 MFI is not significant. (XLSX) [file ppat.1013826.s017.xlsx]

## Sheet: Sheet1
Antigen	A1-1st	A1-3rd	A2-1st	A2-3rd	A3-1st	A3-3rd	A4-1st	A4-3rd	A5-1st	A5-3rd	A6-1st	A6-3rd	A7-1st	A7-3rd	B1-1st	B1-3rd	B2-1st	B2-3rd	B3-1st	B3-3rd	B4-1st	B4-3rd	B5-1st	B5-3rd	B6-1st	B6-3rd	B7-1st	B7-3rd
SP_1174 (Streptococcal histidine triad protein)	54989.2	49823.6	46775	54053.7	568.719	54814.1	54894.3	53354.5	56055	53752.2	53155.1	56062.8	55540	55119.9	56162.1	57085	51136.6	55432.3	55728.4	27221.8	54969	55282	37782.9	52253.9	32643.2	56156.9	56379.5	56362.3
SP_0107 (LysM)	55566.5	55350.3	21089.8	55626.4	49607.5	5962.84	56741.1	0	178.281	2139.97	55306.3	57387.1	56388.3	56471.2	4973.09	609.969	56866.6	49859.8	54850.4	4945.84	105.031	56372.5	57625.4	38992.4	0	57047.9	57678	50328.3		Cohort A	WU2, D39, TIGR4
SP_1650 (PsaA)	47779.5	52029.3	16012.8	52462.9	17927.5	49144.8	5126.09	3398.78	3592.78	25412.5	50622.8	52456.6	393.281	52007.2	22763.8	53836.2	51875.8	54872	6507.16	31889.1	40574.3	49112.7	12929.7	23427.7	39420.9	31790.7	28036.3	54145.5
SP_1518 (peptidoglycan lytic transglycosylase G)	55497.2	29862.1	5566.53	785.656	4726.72	56642.6	166.844	13787	0	28853.7	0	1284.34	6945.53	816.406	184.594	1267.47	4345.59	1431.78	11303.9	57551.3	13035	37338.5	11745.9	25236.4	2982.66	24661.9	66.0312	57765.3		Cohort B	TIGR4, D39, WU2
SP_0641a (serine protease)	53595.7	11147.1	0	26477.2	0	4188.09	54617.3	0	1208.03	54196.7	53522.1	714.344	2477.03	2381.41	21904.1	11725	54818.1	28037.8	26055.4	2289.84	1031.03	611.969	504.406	0	285.156	0	1165.53	1055.28
pspA-TIGR4	27023.2	19696.1	0	32473.7	0	55296.6	988.844	8278.53	1952.03	23417.7	11500.6	1975.34	2899.53	56462.4	4028.09	17784	909.594	1072.78	3099.91	11673.8	5569.03	10138	2373.91	20954.4	7513.66	6710.91	1282.03	4792.28
SP_1732 (serine/threonine protein kinase)	55347.2	54223.1	0	0	248.719	1121.59	195.844	0	0	0	0	0	0	0	102.844	541.219	0	1815.53	0	915.094	5201.28	0	10506.2	503.156	803.406	1790.16	3298.28	53715
SP_2012 (GAPDH)	317.719	53421.6	770.531	13787.2	258.719	32898.6	2743.34	19486.5	2752.53	1102.72	764.094	675.844	614.031	1646.91	0	1259.97	544.094	2042.78	0	1165.34	721.531	126.469	3041.41	6495.41	666.656	8810.91	0	3989.28
SP_0368c ( endo-alpha-N-acetylgalactosaminidase)	10048	865.344	5344.28	373.906	0	436.344	1826.09	0	0	25080.5	55130.3	0	0	18618.2	2027.34	721.219	0	597.031	0	34.5938	8983.78	426.719	0	0	0	0	1392.28	2415.03
SP_0648c (beta-galactosidase)	52135.5	7054.84	319.281	3267.91	497.469	1538.84	78.5938	626.281	947.281	574.469	38902.3	763.094	4347.28	1476.16	2979.09	4133.97	1556.59	5328.28	0	1151.84	1065.03	2176.97	357.906	61.4062	0	454.906	391.531	954.281
SP_1213	1602.72	0	208.031	2221.66	993.219	0	26.8438	53180	763.031	677.219	323.094	166.844	637.031	2274.91	1160.34	2009.72	590.344	417.531	1172.16	70.5938	683.281	295.219	1295.16	1163.16	443.406	0	987.281	0
SP_0648a (beta-galactosidase)	54107.7	1383.09	0	1014.16	264.719	44.5938	311.344	0	371.031	0	10002.1	102.844	83.5312	402.406	548.844	51.7188	0	966.031	206.156	621.594	1035.78	0	480.656	5.15625	0	0	24.7812	240.531
SP_1128 (enolase)	3418.72	43215.6	0	0	0	0	0	720.531	369.031	27.7188	17350.6	0	0	428.906	244.344	850.219	0	389.031	0	205.094	203.281	452.719	251.156	144.156	0	0	0	3193.53
SP_1888	429.219	367.594	0	1225.66	0	0	0	0	8277.03	65.2188	4015.59	0	2648.53	547.906	214.594	671.969	0.59375	1115.78	134.406	805.844	20295.5	9093.97	0	0	594.656	0	239.031	1126.28
SP_1394	349.219	651.094	1622.53	2051.66	1315.22	0	0	190.531	394.531	2590.72	513.594	2023.34	0	1019.91	483.594	1011.97	0	1211.78	6030.91	6471.34	4599.03	4164.47	153.406	2482.41	2594.66	3595.91	634.031	2841.28
SP_0845	45871.5	124.844	0	0	0	0	0	0	0	0	0	0	0	0	240.344	448.219	0	0	0	0	0	0	169.656	0	0	0	0	14.5312
SP_0423	0	2782.59	0	1252.16	0	973.094	1787.34	154.031	0	0	0	0	7496.03	2273.91	1336.84	2069.72	3699.84	12700	0	0	1286.78	300.219	0	1321.16	0	0	0	0
SP_0498b	21497.2	2971.59	0	2035.16	0	1124.09	0	152.531	0	1166.22	0	234.344	0	1294.91	121.594	891.469	0	1630.78	0	565.344	272.531	735.469	335.906	383.406	0	0	0	433.781
SP_0374	29764.7	181.094	0	850.156	0	0	157.344	0	165.031	0.21875	0	0	0	153.906	227.344	359.219	0	958.031	109.156	315.094	634.781	887.719	283.656	0	0	0	15.2812	171.031
SP_0423	516.719	2317.59	40.5312	998.156	0	1030.09	969.844	265.031	0	110.219	0	0	4419.53	1179.41	0	2166.97	3701.09	10372.8	131.406	204.844	1132.53	810.969	847.906	1033.91	0	0	0	273.281
SP_1891	22000	0	0	2496.41	0	15.8438	144.594	0	778.281	0	828.344	0	0	1004.16	940.344	349.719	1978.34	1119.03	0	0	0	0	0	0	0	0	0	0
SP_0368a	0	8.09375	0	0	0	0	0	0	0	0	25460.1	874.844	0	1542.91	0	0	0	0	1056.91	189.344	105.031	0	329.406	0	0	0	0	609.781
SP_1012	882.969	2027.84	0	1588.91	776.469	2869.34	0	1243.78	0	1525.47	0	0	508.281	2997.66	459.344	818.719	0	1100.53	1569.66	1722.59	507.781	2857.22	749.156	1509.16	0	0	1868.78	1855.53
SP_1882	1668.22	1526.59	0	1725.66	0	1254.09	180.844	750.031	321.031	989.219	35.0938	318.844	0	1165.41	857.594	2223.97	0	2036.78	368.406	1633.84	723.031	1717.47	704.406	1069.41	531.656	832.406	367.031	1405.78
SP_1946	3741.72	8642.59	0	821.156	0	679.594	0	1222.03	51.5312	589.219	0	587.844	0	748.406	169.344	414.719	0	617.031	0	98.5938	304.281	175.219	276.156	404.156	16.4062	175.656	0	415.531
SP_2143	1134.72	849.594	0	880.656	447.219	438.094	0	2084.03	162.531	220.219	82.0938	186.844	563.031	573.906	934.094	602.969	0	661.281	752.406	809.344	1377.53	1222.97	355.906	211.906	0	2061.91	239.531	180.781
SP_1412	0	3057.84	226.781	0	0	0	0	0	0	2634.47	1466.84	0	0	0	0	2140.97	370.094	0	0	0	0	0	332.906	3201.91	1702.66	0	0	0
SP_1649	959.219	933.094	0	1138.16	2.21875	1135.09	182.344	553.531	231.531	775.219	23.5938	373.844	100.531	987.906	802.844	567.719	27.3438	925.531	472.156	1132.09	994.781	533.719	615.156	0	0	0	351.281	499.531
SP_0585	0	1913.59	0	86.6562	107.719	0	816.844	68.0312	1008.03	20.7188	1989.09	406.844	0	261.906	1043.59	641.969	62.5938	1016.78	588.906	869.344	1664.03	559.969	193.406	955.906	0.65625	0	0	0
SP_1572	1335.47	809.344	0	1443.91	26.4688	845.844	0	309.281	835.281	1280.47	940.344	255.094	0	877.156	468.344	1219.22	0	662.031	0	1399.09	0	853.219	484.656	0	47.4062	0	0	113.531
SP_0856	824.969	183.844	0	576.406	462.969	769.844	73.5938	0	933.281	688.469	706.344	330.594	339.281	624.656	1092.59	659.469	169.094	805.281	560.906	780.844	0	485.969	882.906	0	355.656	55.4062	707.531	753.781
SP_0045a	812.469	1133.84	0	918.406	0	336.344	49.5938	0	257.281	341.469	417.344	0	0	291.656	39.5938	525.969	237.094	845.781	561.906	1339.84	1094.53	140.969	237.906	3866.91	0	0	0	49.7812
SP_0446	992.219	1020.59	0	786.656	623.219	401.594	301.844	72.0312	0	430.719	286.094	2.34375	289.531	864.906	0	1324.72	200.344	1207.53	351.656	688.594	852.281	788.219	579.656	473.656	109.406	78.6562	155.781	260.531
SP_0690	1163.22	765.094	0	1282.16	395.719	590.594	385.344	149.031	282.531	334.719	13.0938	0	210.031	251.406	514.344	825.719	438.344	1830.53	0	280.594	1516.28	891.719	434.656	154.656	92.4062	0	124.281	69.5312
SP_0369	5516.97	755.844	0	0	0	80.3438	0	0	13.7812	0	0	0	0	0	736.344	446.719	0	102.531	74.1562	0	1040.28	3550.72	652.156	0	0	0	0	0
SP_1872	692.469	605.844	0	1210.91	0	770.344	0	0	0	0	0	349.594	0	648.156	690.094	1022.47	380.594	1795.78	281.406	625.844	1037.53	505.469	402.906	321.906	211.156	446.906	156.031	333.781
SP_1802	506.469	788.844	0	1521.41	0	1418.34	0	0	0	249.469	0	708.094	0	1023.66	0	18.9688	0	1434.28	697.406	1140.84	447.031	0	0	223.406	0	167.406	394.531	857.281
SP_0453	711.219	4715.59	0	0	19.7188	0	0	1057.53	0	0	0	0	87.0312	0	1455.84	142.219	0	243.031	0	0	505.281	1594.72	0	794.656	0	0	183.281	0
SP_2096	1388.47	950.344	0	726.906	70.9688	823.844	0	376.781	0	296.969	0	80.0938	0	920.156	324.594	1050.47	0	896.281	0	258.844	1210.53	636.969	0	918.906	69.6562	219.406	0	202.781
SP_0049	0	913.094	0	1083.16	0	1419.59	0	1604.53	0	213.719	0	0	0	1745.91	0	0	0	661.281	0	741.844	0	1564.47	0	209.406	0	0	0	1234.28
SP_1152a	4156.72	1090.59	0	734.156	104.219	243.594	358.844	0	230.031	0	273.094	0	0	1575.91	50.5938	422.469	30.5938	722.781	0	19.3438	748.531	16.4688	89.4062	133.406	53.1562	0	0	110.781
SP_0547	441.219	1167.09	0	1465.66	0	352.594	830.844	0	0	0	0	0	0	394.406	0	616.219	0	1623.03	0	655.094	1715.28	864.219	234.656	317.156	0	0	0	445.531
SP_0641c	4718.97	1851.84	0	185.906	102.469	678.844	0	0	0	140.969	0	0	0	334.156	471.594	627.469	0	288.781	257.406	273.344	242.031	0	628.906	0	0	0	180.031	67.7812
SP_2034	912.719	257.094	0	627.656	650.219	908.594	292.844	0	344.031	313.219	0	0	335.031	379.406	593.594	758.469	0	842.281	416.906	763.344	106.531	280.969	626.406	0	0	350.906	587.531	575.281
SP_0283	8167.72	108.094	0	438.656	0	154.594	0	0	0	143.719	0	0	0	218.906	96.5938	329.969	0	386.781	0	25.8438	228.031	427.969	79.9062	94.4062	0	0	0	0
SP_0878	569.719	1802.59	0	1961.66	47.2188	256.094	48.3438	0	0	57.7188	461.094	0	1403.03	1074.91	0	0	0	0	0	0	749.281	1118.72	0	0	0	0	1344.78	0
SP_0097	582.219	132.094	0	1176.66	10.2188	205.594	277.844	0	467.531	0	314.094	0	316.531	231.406	712.094	941.469	11.0938	1575.28	470.406	440.344	1094.53	545.469	453.906	21.9062	211.656	48.4062	105.531	167.281
SP_0981	2027.22	242.594	0	471.156	0	488.094	0	0	747.531	446.719	328.594	390.844	0	493.906	831.094	1225.97	235.094	668.281	0	453.844	0	0	577.906	628.406	0	0	0	93.2812
SP_1035	741.969	632.844	0	990.406	115.469	669.344	0	289.281	381.781	358.469	443.844	378.594	127.281	505.656	695.344	847.219	193.844	825.531	83.6562	258.094	0	437.719	414.156	564.656	96.9062	140.656	0	66.0312
SP_1890	1275.72	1297.59	0	920.656	411.219	471.594	87.8438	615.531	0	1193.22	0	65.3438	0	967.406	281.344	447.219	0	281.531	111.656	30.5938	261.281	715.219	101.656	341.156	2.90625	101.156	0	216.531
SP_2085	756.469	1039.34	0	824.906	0	1091.34	0	459.281	85.7812	329.969	0	160.594	0	1167.16	678.594	0.96875	0	110.281	0	717.844	208.031	434.469	837.406	175.906	0	0	0	1040.28
SP_1527	2294.97	1673.34	0	396.406	0	441.344	0	433.781	26.7812	493.969	277.844	265.094	0	683.156	173.344	844.219	0	949.531	0	246.594	0	65.2188	96.1562	91.1562	0	112.656	125.781	309.031
SP_0799	594.719	479.594	0	717.656	0	884.594	0	276.531	844.031	449.719	0	404.344	0	1144.91	656.094	646.469	0	429.781	0	852.844	0	234.969	478.406	373.406	0	0	0	470.281
SP_1034	0	0	0	1718.66	0	654.094	369.344	554.531	59.5312	0	0	87.8438	0	749.906	173.594	169.969	0	1307.78	0	832.344	1227.03	1392.47	0	0	0	0	0	431.281
SP_1223	738.719	382.094	0	235.656	0	606.594	0	0	0	532.219	0	265.844	0	610.906	776.844	917.719	0	727.531	0	618.594	556.781	1144.22	570.156	429.156	0	0	0	429.031
SP_1981	1628.72	1992.09	0	274.656	483.719	573.094	383.344	20.0312	0	237.219	0	400.844	71.5312	251.906	240.844	717.719	0	317.531	0	62.5938	816.281	157.219	376.156	214.656	0	0	0	0
pspA-10071-4#59	2144.97	0	0	981.906	0	838.844	0	74.7812	0	238.469	32.3438	18.0938	0	661.156	258.844	956.219	142.844	1444.53	0	217.094	0	1048.72	0	50.1562	0	0	0	51.0312
SP_0159	884.719	1308.59	0	769.656	0	328.594	243.344	0	0	409.219	0	0	0	549.406	315.844	566.719	176.344	513.031	223.656	355.594	1164.78	405.219	191.656	258.156	0	0	106.281	244.031
SP_1226	1757.22	1235.09	0	417.656	0	546.594	0	0	67.0312	0	0	290.844	0	145.406	283.844	885.219	0	463.031	0	554.094	1001.28	179.719	493.656	272.156	0	53.1562	251.781	88.0312
SP_1906	0	229.594	0	173.656	142.219	37.0938	0	0	0	0	5895.59	0	0	971.906	0	541.219	0	698.531	0	0	266.281	0	14.1562	0	0	0	0	0
SP_1714	1360.47	1571.34	0	189.906	0	0	0	655.281	252.781	0	0	589.594	0	0	1292.34	558.219	0	408.031	40.1562	439.594	133.281	431.219	320.656	38.1562	0	319.656	5.78125	322.031
SP_0872	340.969	985.344	0	919.906	434.969	491.844	605.594	447.281	48.2812	108.469	0	80.0938	145.781	342.656	0	879.469	143.094	1009.28	130.406	350.344	437.531	381.469	385.406	249.406	0	0	0	0
SP_2216	771.719	0	0	254.156	149.219	311.094	345.844	0	380.531	0	1157.59	0	13.0312	84.4062	833.594	529.969	0	477.781	385.406	572.344	475.531	410.469	690.406	0	132.656	0	276.031	427.281
SP_0568	770.969	960.344	0	457.906	33.4688	78.8438	0	30.2812	0	0	0	0	0	486.656	0	521.219	0	706.531	242.156	134.094	404.281	392.719	594.656	25.6562	559.906	1005.66	367.781	665.531
SP_1368	4465.72	0	0	220.156	0	9.59375	0	0	0	0	0	0	0	88.4062	333.844	169.219	0	487.531	92.1562	230.094	424.281	336.719	346.156	0	0	1055.66	0	32.5312
SP_2169	214.719	0	0	540.156	275.719	83.5938	189.344	206.531	669.031	0	0	0	0	943.906	675.344	423.719	36.8438	890.031	503.156	559.094	384.281	414.719	626.656	127.656	0	65.1562	49.2812	347.531
SP_1067	0	37.3438	0	1312.91	0	0	0	0	0	0	0	185.094	0	1607.66	0	0	0	1198.03	0	868.594	1162.28	824.719	0	420.156	0	108.656	0	425.031
SP_0807	668.969	51.3438	0	430.906	0	355.844	423.094	508.781	0	109.969	180.844	0	0	1651.16	607.344	250.719	0	276.531	0	25.0938	102.281	1095.72	0	480.156	211.906	255.656	0	284.031
SP_0498a	1454.47	889.844	0	585.406	290.969	621.344	0	0	0	0	0	26.0938	0	676.656	0	290.969	0	1160.78	0	9.34375	1328.53	429.969	30.4062	60.9062	0	0	0	1.78125
SP_0053	0	627.844	0	825.406	729.969	696.344	129.094	187.281	226.781	179.969	0	0	0	933.656	0	836.469	0	847.781	0	570.844	242.531	364.969	305.906	0	0	0	0	44.7812
SP_0230	679.719	1307.59	0	543.656	113.719	483.094	0	174.531	0	73.2188	305.594	348.844	0	776.906	0	289.219	0	667.031	325.656	331.594	31.7812	68.7188	920.656	0	0	0	164.281	117.031
SP_1500	5771.72	0	0	87.6562	0	0	17.3438	0	257.031	0	0	0	0	0	366.594	277.969	0	310.781	0	133.344	0	0	382.906	0	0	0	0	15.2812
SP_1112	508.219	387.094	0	761.156	177.719	212.094	23.3438	0	334.531	348.719	0	115.344	0	203.906	600.594	893.469	250.594	1101.78	0	113.844	626.031	426.469	0	513.406	21.6562	0	0	0
SP_1045	668.969	506.844	0	493.906	259.469	419.344	56.0938	365.281	163.281	467.969	0	0	0	0	156.344	642.719	0	601.031	654.656	490.094	388.281	350.219	204.656	529.156	0	0	140.281	32.5312
SP_0908	837.219	1078.09	0	183.156	90.7188	288.594	215.844	0	667.031	35.2188	229.094	240.344	0	256.406	843.594	568.469	0	896.781	106.406	349.344	305.531	129.469	233.906	0	0	0	0	0
SP_0894	1162.97	1090.34	0	563.906	493.969	646.844	0	0	66.2812	0	295.844	0	0	0	572.594	506.469	0	203.781	0	391.844	643.531	136.969	598.906	0	0	3.40625	0	32.2812
SP_1411	1989.22	2565.09	0	435.156	0	376.594	0	611.031	0	0	0	0	0	381.406	0	0	0	0	0	0	0	0	54.9062	963.406	0	0	0	0
SP_0647	870.969	942.844	0	760.406	89.4688	495.844	35.0938	182.281	127.781	644.469	182.344	0	0	374.156	46.0938	293.469	0	551.781	0	135.344	756.031	329.469	378.406	0	5.65625	0	0	136.281
SP_1626	1324.72	934.594	82.5312	892.156	474.719	956.594	0	121.031	0	193.719	81.0938	248.844	0	656.406	163.594	384.969	0	580.281	0	0	0	0	194.906	0	0	0	14.5312	0
SP_1854	0	0	0	0	0	0	603.594	0	565.281	0	0	579.094	0	0	0	0	0	856.281	156.906	1449.84	1442.03	1228.97	167.906	0	0	0	0	47.7812
SP_1025	0	0	0	0	0	0	7.59375	0	276.281	0	0	0	0	407.656	0	769.969	0	654.781	0	348.844	343.031	0	382.906	0	0	3814.41	0	81.2812
SP_1739	1470.97	1127.34	0	413.906	0	148.844	0	0	0	0	0	0	0	559.656	0	1044.47	54.0938	856.781	0	226.344	42.5312	210.969	646.906	282.406	0	0	0	0
SP_0616	877.719	250.594	0	339.156	313.719	780.094	235.344	0	64.0312	245.719	0	255.844	0	101.906	71.5938	662.969	0	500.781	76.4062	380.844	486.531	153.969	103.906	0	0	447.906	22.5312	476.281
pspC-10071-4#59	872.969	392.844	0	768.406	152.469	725.344	318.594	0	423.781	37.4688	316.844	0	0	259.656	29.0938	649.969	0	728.781	0	0	0	0	450.906	107.406	214.656	68.4062	0	228.281
SP_1363	1057.72	0	449.531	1967.16	0	501.594	0	0	531.031	30.7188	0	0	0	46.4062	591.344	501.219	0	340.031	0	276.094	0	0	304.656	0	0	0	0	123.531
SP_1398	0	959.094	0	658.656	1.71875	472.094	276.844	0	0	125.719	273.094	0	0	581.406	0	599.219	0	938.031	0	502.094	734.281	133.219	0	434.156	0	0	0	0
SP_2108	835.219	3269.09	0	773.656	0	220.094	0	0	0	0	0	0	0	306.906	48.5938	779.469	0	63.2812	0	0	71.0312	0	0	277.406	0	0	0	0
SP_1081	378.469	0	0	811.906	0	103.344	0	0	722.781	166.469	0	331.594	0	217.156	456.844	623.219	1002.84	81.5312	70.6562	499.094	0	0	617.156	91.6562	0	0	103.281	307.531
SP_2052	610.469	562.844	0	517.906	0	369.344	0	0	179.781	0	0	356.094	0	599.656	334.344	704.719	0	571.031	0	386.594	388.781	0	535.156	164.656	0	0	0	207.031
SP_2110	62.7188	0	0	661.656	0	117.094	0	0	0	0	0	0	0	305.406	257.844	239.719	0	1330.53	374.656	798.094	993.781	542.219	510.656	0	0	0	160.781	124.031
SP_1638	488.469	322.844	0	326.906	0	6.84375	0	0	468.281	0	106.844	0	0	152.656	604.094	471.469	0	1005.78	0	730.844	0	422.469	532.906	0	40.1562	292.906	0	393.781
SP_1870	154.719	137.594	0	0	0	0	517.844	0	0	0	0	0	0	0	688.594	1000.47	0	1130.78	0	724.844	1747.53	238.969	0	0	0	0	0	0
SP_0859	822.969	299.344	0	624.906	0	112.844	31.0938	156.281	870.781	0	0	0	0	488.156	296.344	903.719	0	605.031	0	225.594	157.281	276.719	0	433.656	0	0	0	0
SP_1852	82.4688	0	0	632.906	0	0	0	24.2812	534.281	0	0	347.094	0	76.6562	363.094	232.469	0	393.781	584.906	751.344	508.031	829.469	406.906	47.9062	0	482.406	0	0
SP_1954	460.719	628.594	0	651.156	0	394.594	0	0	0	251.719	0	53.8438	0	633.406	72.0938	768.969	0	816.781	0	137.344	80.0312	548.969	159.406	286.406	0	0	0	301.781
SP_0366	0	0	0	1121.66	0	127.594	0	0	0	0	0	0	0	2161.41	0	361.969	0	347.781	0	0	164.031	19.9688	0	0	0	0	1409.03	399.281
SP_0659	747.219	222.594	0	466.656	26.2188	728.594	150.344	68.5312	125.531	0	0	0	49.5312	51.9062	622.344	687.219	0	904.031	141.656	118.094	88.7812	161.219	354.156	176.156	65.4062	0	0	0
SP_1978	1010.47	48.8438	0	377.406	335.969	256.344	204.594	668.781	0	100.969	0	0	0	469.156	0	313.469	0	0	37.4062	0	518.531	0	303.906	187.906	0	1112.41	0	0
SP_0751	488.969	187.344	0	0	0	404.344	0	0	0	159.469	0	137.094	0	485.656	424.344	806.219	124.844	489.031	141.156	116.094	603.281	76.7188	572.156	383.156	0	0	318.281	0
SP_2016	102.719	0	0	0	0	0	44.3438	0	0	0	3103.09	0	0	0	321.594	610.969	0	332.281	143.406	438.844	469.531	0	288.406	0	0	0	0	0
SP_2218	2602.47	0	0	0	0	187.844	0	0	239.281	0	0	274.594	0	122.156	571.844	639.719	0	0	0	74.5938	0	0	555.656	44.1562	0	0	75.2812	460.531
SP_1996	254.219	4511.09	0	0	0	0	54.3438	0	0	0	0	0	0	155.406	245.344	445.219	0	0	0	0	0	0	143.156	0	0	0	0	0
SP_2029	1567.72	319.594	0	0	0	492.094	0	0	0	0	0	0	0	0	457.594	678.969	0	0	310.406	404.344	0	0	857.406	0	0	0	651.531	66.2812
SP_1893	786.219	775.094	0	748.656	0	423.594	803.344	0	0	16.2188	0	159.844	0	435.906	13.3438	0	0	22.0312	383.156	122.594	572.281	0	0	470.656	0	0	0	21.5312
SP_0987	978.219	467.594	0	408.156	111.219	619.094	0	0	0	0	0	0	0	308.906	322.594	281.469	0	537.281	149.406	280.344	691.031	290.969	183.906	0	0	0	0	0
SP_0785	0	0	0	0	0	0	0	0	0	0	0	3053.09	0	1145.16	162.594	0	0	0	183.906	0	369.031	0	230.406	0	0	0	457.031	0
SP_1625	732.469	358.844	0	362.406	314.469	1028.34	423.594	402.781	113.281	0	0	83.0938	8.28125	293.656	55.8438	365.219	0	159.031	0	81.0938	368.281	0	316.656	0	0	0	128.781	0
SP_1521	0	99.3438	0	0	0	0	0	0	2425.28	0	0	0	0	766.656	268.094	271.469	0	261.281	362.906	357.344	218.531	0	242.406	0	77.6562	0	0	232.281
SP_0648b	0	475.094	0	293.156	113.219	105.594	0	0	66.0312	58.2188	0	0	0	204.906	0	782.969	0	1003.78	0	255.344	469.531	503.469	696.906	400.406	41.1562	0	0	0
SP_1529	0	1990.59	0	136.156	0	273.594	8.84375	0	0	190.219	0	0	0	167.906	0	683.969	0	797.781	0	0	515.031	303.469	355.406	0	32.6562	0	0	0
SP_0746	526.219	132.094	2343.03	463.656	22.7188	435.094	0	0	0	0	0	0	0	0	188.594	389.969	0	275.281	0	170.844	155.531	0	343.906	0	0	0	0	0
pspA-10050-2#28	643.969	521.844	0	178.906	5.96875	254.844	242.594	0	575.781	0	0	96.0938	87.7812	375.156	0	839.219	0	704.031	0	251.594	62.2812	0	510.656	0	0	0	0	0
SP_1999	0	183.344	0	261.406	0	616.344	0	0	0	109.969	0	0	0	420.156	324.344	537.219	8.84375	424.031	324.156	286.094	0	124.719	262.656	480.656	103.906	338.156	284.281	256.031
SP_1033	84.7188	0	0	448.156	188.719	0	978.844	0	0	152.719	0	0	905.531	262.406	0	0	0	38.0312	455.656	0	1067.78	0	0	0	181.906	0	545.781	0
SP_1489	690.219	869.594	0	0	0	106.094	65.3438	0	0	28.2188	1465.59	0	0	19.9062	552.594	672.469	0	397.281	0	168.344	24.0312	0	105.906	0	0	0	0	144.281
SP_2170	53.2188	889.094	0	765.156	0	660.594	0	0	0	0	0	0	0	200.906	0	0	0	596.031	0	133.594	677.781	0	556.656	62.6562	0	106.656	403.781	128.031
SP_0877	771.719	477.594	0	285.656	98.7188	383.094	0.84375	328.031	0	273.719	0	0	0	149.406	0	796.219	0	547.031	0	298.094	197.281	374.219	0	166.156	0	0	0	0
SP_1247a	951.719	0	0	216.156	264.719	652.594	0	0	0	254.719	90.5938	157.344	0	481.906	192.594	348.969	0	70.7812	112.906	0	0	0	494.906	0	0	810.906	0	0
SP_2086	0	1140.59	0	462.156	119.219	1165.59	454.344	337.031	0	0	0	0	0	125.406	0	0	0	448.281	0	121.344	469.031	0	0	222.406	0	0	0	0
SP_0057b	0	560.594	0	559.156	0	322.094	0	0	65.0312	0	382.094	0	0	320.906	0	614.969	0	1250.28	0	239.844	75.5312	27.4688	460.906	0	0	0	75.5312	0
SP_0324	231.969	313.344	0	372.906	0	502.344	0	0	8.28125	114.969	0	0	0	290.656	272.094	808.469	0	453.781	0	174.344	0	212.469	293.406	625.406	0	66.4062	0	208.281
SP_1479	1295.97	0	0	0	0	0	172.094	277.281	355.781	0	0	0	0	83.1562	713.094	0	0	0	0	964.844	857.031	0	116.406	0	0	0	0	65.7812
SP_0045b	259.219	578.594	0	493.656	0	110.094	0	0	9.03125	0	0	204.344	0	237.906	0	249.469	0	151.281	0	102.344	1146.53	585.469	366.406	0	0	0	0	270.781
SP_2228	271.219	232.594	0	160.656	0	139.094	0	0	317.031	0	0	0	8.03125	73.4062	317.594	106.969	0	79.2812	0	147.844	98.0312	187.969	16.9062	0	0	0	1304.03	1278.28
SP_2084	0	239.844	0	238.406	0	480.344	0	0	0	331.969	0	186.094	0	277.656	197.594	310.469	0	771.281	35.9062	518.344	0	461.969	341.906	0	0	164.406	0	165.781
SP_2174	705.469	0	0	151.406	0	338.844	0	0	616.281	0	0	68.5938	0	373.156	654.344	530.719	0	495.031	0	321.094	0	0	388.656	0	0	0	0	0
SP_0860	629.219	0	0	0	0	0	0	0	679.531	0	0	0	0	0	1281.59	587.969	0	0	0	575.344	0	0	713.906	164.406	0	0	0	0
SP_1218	1042.72	0	0	0	0	0	0	0	303.531	0	0	0	0	26.4062	1470.34	689.219	0	118.531	0	340.594	0	0	525.156	0	19.9062	0	0	73.5312
SP_0745	0	821.844	0	447.406	26.9688	413.844	0	0	0	166.969	0	0	0	479.156	0	805.969	0	994.281	0	0	240.031	196.969	0	0	0	0	0	0
SP_1945	0	1041.09	0	633.656	0	0	0	0	0	850.219	0	0	0	415.906	0	0	0	0	0	0	703.031	193.969	0	680.906	0	0	0	0
SP_1871	1406.72	0	0	0	0	0	0	0	770.531	0	0	176.344	70.5312	338.406	0	258.719	0	67.0312	0	0	228.781	0	30.1562	0	0	651.156	387.781	36.5312
SP_2236	310.719	222.594	0	0	225.719	0	5.34375	0	0	0	0	0	0	30.4062	662.094	1026.97	0	563.781	273.906	297.844	477.031	0	266.406	0	0	0	47.0312	0
SP_0963	614.219	185.094	0	0	0	0	0	0	240.531	0	0	0	0	123.406	804.594	725.969	0	117.281	156.406	639.344	0	0	493.906	0	63.1562	0	148.031	58.7812
SP_1545	0	841.594	0	162.656	0	233.094	0	0	0	196.719	0	0	0	487.406	219.844	932.219	14.3438	650.031	0	0	274.281	201.219	77.1562	52.1562	0	0	0	0
SP_1923	565.219	85.0938	0	790.656	0	51.0938	315.844	0	209.531	0	109.594	276.844	179.031	378.406	247.594	97.9688	0	739.781	0	46.3438	51.5312	0	137.906	0	0	0	0	0
SP_1731	598.969	324.844	0	276.906	0	142.844	110.594	0	0	54.4688	0	0	0	0	309.844	926.719	0	624.031	0	215.594	275.281	103.719	13.1562	294.156	0	0	0	0
SP_1399	395.969	23.8438	0	16.4062	0	185.844	0	0	0	0	0	0	0	465.656	540.844	729.719	0	945.531	0	210.594	656.781	97.2188	0	0	0	0	0	0
SP_0638	740.719	512.094	0	374.156	0	510.594	0	283.031	77.5312	0	133.094	0	0	292.906	304.094	0	0	0	0	301.344	0	23.4688	489.406	0	0	0	0	167.781
SP_2121	823.469	157.344	0	0	0	0	4.59375	0	100.781	0	0	0	0	0	552.344	337.219	0	245.031	230.156	0	535.281	0	904.656	0	0	0	294.281	0
SP_0149	533.469	32.3438	0	0	0	403.344	0	0	0	0	0	0	0	0	787.344	444.219	0	97.5312	0	231.594	451.281	903.719	226.156	0	0	0	0	26.5312
SP_1152b	751.969	1146.84	0	24.9062	94.4688	278.344	0	0	654.781	0	268.344	7.59375	32.7812	153.156	248.844	0	0	197.531	0	0	0	0	233.656	0	0	0	0	30.5312
SP_0274a	437.719	984.594	0	0	0	85.5938	0	0	0	0	0	63.8438	0	287.406	185.094	479.469	0	395.781	116.906	106.344	254.031	218.469	389.406	0	0	0	100.531	3.78125
SP_0729	544.719	0	0	0	0	11.0938	0	0	385.531	0	97.5938	87.8438	0	47.9062	325.094	690.469	0	0	49.9062	229.844	0	0	365.406	279.406	648.656	0	0	235.781
SP_0284	0	0	0	0	0	393.094	0	0	0	17.7188	1490.09	297.844	0	300.406	81.3438	745.719	0	322.031	0	0	267.781	0	0	78.6562	0	0	0	0
SP_1786	322.969	572.844	0	363.906	0	539.344	0	0	0	126.469	0	394.094	0	198.156	369.094	372.969	0	271.781	0	121.344	0	0	273.406	0	0	0	0	0
SP_2219	0	418.094	0	850.656	0	0	0	0	0	160.219	0	335.844	0	0	0	397.219	0	768.031	0	0	672.781	97.7188	0	47.6562	0	176.156	0	0
SP_2224	1272.22	214.094	0	132.156	225.719	342.594	454.844	0	0	0	0	0	0	0	0	726.719	0	171.031	0	0	0	0	244.156	133.156	0	0	0	0
SP_0091	1122.47	0	0	297.406	0	18.3438	26.5938	0	421.281	0	0	0	0	0	333.594	390.969	0	660.781	0	194.344	0	0	424.906	0	0	0	0	0
SP_1833	1031.72	0	0	0	0	571.094	0	0	0	60.2188	0	78.8438	0	255.406	313.344	559.219	0	220.031	0	93.0938	269.281	38.7188	0	187.156	0	0	0	106.031
SP_1522	357.719	1787.09	0	0	50.2188	270.094	0	0	237.031	148.219	0	5.84375	0	38.9062	136.594	0	0	0	0	219.344	0	0	160.906	0	0	0	30.5312	327.781
SP_1677	372.719	464.594	0	0	0	261.094	0	0	0	0	0	42.8438	0	0	160.344	574.719	0	585.531	0	421.594	644.281	210.219	0	0	0	0	0	0
SP_1111	209.219	740.594	0	398.156	136.719	555.094	0	0	0	319.219	0	427.844	4.03125	294.906	174.094	223.969	0	0	0	140.344	0	0	39.9062	0	0	0	0	44.7812
SP_0641b	1197.97	177.844	0	0	0	0	0	0	72.7812	0	0	0	0	114.656	191.094	556.969	0	302.781	0	159.344	194.031	275.969	267.906	101.906	82.6562	0	0	0
SP_0043	0	461.844	0	0	0	800.344	0	503.781	0	0	59.3438	0	0	715.156	0	0	0	0	0	292.594	0	722.219	0	0	0	0	0	40.0312
SP_0084	203.469	0	0	0	0	0	0	0	456.281	0	45.8438	469.094	80.2812	25.1562	830.844	232.219	0	44.0312	239.656	240.594	0	0	444.156	0	74.4062	0	105.281	62.5312
SP_1161	0	340.844	0	159.906	0	200.844	0	0	0	0	0	0	0	0	525.094	874.469	0	733.781	0	372.844	228.031	0	13.4062	101.406	0	0	0	0
SP_1821	1055.97	0	0	0	0	580.844	0	0	0	0	0	0	0	504.656	0	255.969	0	258.281	0	166.844	0	0	649.406	0	0	0	0	36.7812
SP_0719	239.719	572.094	0	44.1562	0	169.594	0	0	0	0	0	0	0	53.9062	406.594	740.469	0	465.781	0	70.3438	11.5312	34.4688	208.906	365.406	0	0	0	9.78125
SP_2102	0	280.344	0	0	0	87.3438	0	1024.78	0	153.969	0	0	0	0	0	581.969	0	0	0	0	0	1261.47	0	0	0	0	0	0
SP_0858	158.219	0	0	0	0	284.594	630.844	0	0	0	0	0	73.5312	0	0	0	0	0	211.156	0	1161.78	285.219	0	0	0	0	542.281	0
pspC-D39	565.719	0	0	0	0	0	0	0	232.531	0	0	0	0	0	410.094	782.969	0	348.781	72.9062	160.844	115.031	0	404.406	0	0	0	1.03125	250.281
SP_0027	485.219	0	0	0	0	0	0	0	316.031	0	0	137.844	0	249.906	544.344	482.719	0	4.53125	0	445.594	0	0	375.656	260.156	0	0	0	26.5312
SP_1808	44.7188	0	0	701.156	0	0	0	157.531	0	0	0	0	0	0	0	0.46875	173.094	1024.28	0	0	491.531	379.969	0	0	294.156	0	0	0
SP_0282	937.219	0	0	0	0	0	0	0	109.531	0	0	0	0	39.9062	246.844	575.219	0	200.531	0	0	0	0	755.156	219.656	31.4062	0	143.781	0
SP_0368b	0	238.594	0	53.1562	246.719	0	172.844	0	0	0	0	0	0	0	0	850.219	0	211.531	0	0	173.781	0	232.156	28.6562	0	1050.16	0	0
SP_1388	143.719	57.0938	0	353.156	0	323.594	214.344	278.031	816.531	174.719	0	248.344	0	0	460.594	0	0	0	0	0	0	0	0	145.406	0	0	0	0
SP_2099	99.2188	158.594	0	2.65625	0	252.094	0	0	17.5312	0	0	103.844	0	0	410.094	544.969	0	180.781	0	321.844	497.531	0	494.406	48.9062	0	0	0	76.2812
SP_0095	261.969	0	0	442.906	95.4688	300.344	0	0	413.281	0	0	0	0	0	143.594	471.969	0	372.781	0	96.8438	280.031	0	105.406	0	0	0	0	162.281
SP_1069	833.969	0	0	0	0	167.844	236.094	0	558.781	2.46875	0	0	0	194.656	254.844	406.219	0	55.5312	0	0	0	0	142.656	104.156	2.90625	0	19.2812	103.531
SP_0057a	1063.72	0	0	0	0	0	0	0	278.531	0	0	0	0	0	92.0938	732.969	0	640.281	0	0	0	0	252.406	0	0	0	0	0
SP_0148	1627.72	0	0	0	0	41.0938	0	0	0	0	0	0	0	0	195.094	712.469	64.5938	0	0	37.3438	35.0312	0	306.906	0	0	0	36.0312	0
SP_0928	227.719	0	0	0	0	0	0	0	0	0	0	106.344	0	0	588.844	315.719	0	454.031	0	300.594	0	0	358.656	258.656	0	0	0	399.031
SP_0042	0	338.594	0	102.156	0	143.094	0	0	0	0	0	0	0	0	0	996.469	0	746.281	0	139.844	136.531	0	49.9062	250.406	0	0	0	72.7812
SP_1219	208.719	541.594	216.531	0	0	0	0	0	0	115.719	622.094	0	0	59.4062	0	0	199.594	167.281	238.406	0	0	32.9688	0	0	358.156	0	132.031	37.7812
SP_0932	38.7188	207.094	0	130.156	0	229.094	0	0	164.531	3.71875	0	0	0	145.906	326.594	548.469	0	354.781	182.406	152.344	0	0	301.906	0	0	0	0	62.7812
SP_1648	375.469	564.844	0	0	0	52.3438	0	0	0	0	0	0	0	97.1562	182.594	702.969	0	395.281	0	29.3438	25.5312	389.969	0	0	0	0	0	0
SP_1389	0	149.594	0	0	0	505.594	0	0	0	0	0	23.3438	0	91.4062	270.844	546.719	0	631.531	0	57.5938	487.281	44.2188	0	0	0	0	0	0
SP_0766	585.469	0	0	0	57.9688	83.3438	328.094	0	15.2812	0	248.844	0	124.781	0	341.844	0	0	124.531	0	163.594	0	0	397.656	104.656	0	172.156	0	40.5312
SP_1583	168.219	107.594	0	0	0	374.594	0	0	202.531	0	0	0	0	0	457.594	590.969	0	0	0	161.344	0	0	299.406	0	378.656	0	0	0
SP_1688	0	0	0	0	0	0	200.844	0	410.031	0	0	0	0	0	116.594	1068.47	0	468.281	0	246.344	0	0	31.4062	108.406	0	0	0	76.7812
SP_0090	69.2188	226.094	0	0	0	0	0	0	0	0	0	0	0	0	180.594	473.469	0	165.781	0	0	395.531	0	167.906	1038.41	0	0	0	0
SP_0873	0	0	0	0	0	0	589.844	607.031	0	0	0	0	0	0	428.094	117.969	0	0	0	149.844	629.031	0	0	0	0	0	57.0312	135.781
SP_1533	272.219	667.094	0	377.156	0	0	0	0	0	48.2188	0	0	0	128.906	56.8438	958.719	0	140.031	0	44.0938	0	0	0	0	0	0	0	0
SP_1683	254.219	0	0	206.156	0	134.094	0	0	0	0	0	0	0	107.906	434.594	390.469	0	151.281	145.906	395.344	138.531	0	245.906	0	0	0	0	45.7812
SP_0268a	386.969	0	0	0	0	212.844	32.5938	0	182.281	0	0	0	0	168.656	370.094	553.969	0	131.281	0	40.3438	317.531	134.969	97.9062	0	0	0	0	0
SP_1680	260.469	737.344	0	101.906	0	225.844	0	0	0	0	0	0	0	97.6562	0	566.219	0	251.031	0	4.09375	193.781	133.719	0	0	0	0	0	45.5312
SP_1247b	0	640.344	0	196.406	0	261.844	0	0	0	134.969	0	0	0	553.656	0	448.969	0	85.2812	0	70.3438	0	161.469	0	0	0	0	0	63.2812
SP_0288	391.219	0	0	0	50.2188	180.594	30.3438	0	0	0	0	54.8438	0	0	103.094	0	0	0	35.4062	0	0	0	560.406	0	90.1562	0	1118.53	0
SP_1584	286.969	0	0	68.4062	0	87.3438	0	0	356.781	0	0	0	0	0	205.594	433.969	0	386.281	0	170.344	0	90.4688	481.406	0	0	0	0	0
SP_0920	178.469	0	0	0	0	0	0	0	15.7812	0	0	0	0	0	720.594	437.469	0	145.781	109.406	162.344	127.531	0	357.906	0	0	69.4062	206.031	0
SP_0450	328.969	520.844	0	0	0	0	0	0	157.281	0	0	286.094	0	0	436.094	195.969	0	0	0	0	98.0312	0	441.406	5.90625	0	0	0	0
SP_1472	236.719	655.094	0	0	0	161.594	0	0	0	64.2188	0	0	0	310.906	0	340.969	0	77.7812	0	138.344	93.0312	182.469	0	0	0	0	0	176.781
SP_1942	403.719	0	0	0	0	0	0	0	357.031	0	0	0	0	0	357.844	283.719	0	0	0	181.594	0	0	484.656	141.156	54.4062	0	0	173.531
SP_0660	0	184.844	0	0	0	64.3438	1.59375	0	603.781	35.9688	0	245.094	0	131.656	0	507.719	0	153.531	0	0	0	0	413.156	0	0	0	0	54.0312
SP_0992	916.219	1153.09	76.0312	0	0	0	0	0	0	0	0	28.3438	0	0	0	98.9688	0	0	0	0	0	0	25.9062	0	0	0	0	29.2812
SP_0285	285.969	0	0	0	248.969	61.3438	0	0	88.7812	261.469	0	0	0	1.15625	316.594	46.9688	173.594	0	356.906	85.8438	139.531	16.4688	42.4062	0	42.6562	0	42.0312	115.781
SP_1937	399.469	229.844	0	0	0	0	0	0	421.281	0	0	280.594	110.781	0	146.844	489.219	0	0	104.156	0	0	0	105.156	0	0	0	0	0
SP_0274b	0	381.844	0	0	0	220.844	0	0	0	0	0	0	0	187.656	0	568.219	0	313.531	0	206.594	0	0	206.656	0	0	0	0	191.531
SP_0047	0	0	0	0	0	38.5938	0	0	232.031	0	0	0	0	0	906.344	0	0	0	327.156	513.594	0	0	199.656	0	0	0	0	22.0312
SP_1519	0	164.344	0	0	0	3.34375	0	0	0	0	0	0	0	211.156	260.594	955.469	0	416.781	0	0	39.5312	0	15.9062	25.9062	125.156	0	0	0
SP_1083	767.219	149.594	0	435.156	0	0	431.344	0	107.531	0	0	36.8438	0	70.4062	14.5938	47.9688	0	0	0	0	0	0	70.9062	0	0	0	0	0
SP_0771	0	349.594	0	0	0	0	0	0	0	0	0	0	0	382.406	0	838.219	0	222.531	0	0	156.281	0	0	112.656	0	0	0	0
SP_2109	0	0	0	113.156	0	133.594	0	0	0	0	0	0	0	134.406	0	612.219	0	713.531	0	0	113.281	0	189.156	33.6562	0	0	0	1.03125
SP_0447	0	0	0	416.156	0	419.594	0	144.031	0	0	0	0	0	189.906	0	0	0	346.531	0	222.094	0	274.719	0	0	0	0	0	0
pspC-10050-2#28	0	0	0	0	0	366.594	44.3438	0	0	0	0	0	0	1340.91	0	163.969	0	66.7812	0	0	0	0	0	0	0	0	0	0
SP_1889	0	0	0	0	0	60.5938	0	0	0	0	0	0	0	267.406	1170.09	222.969	0	34.2812	0	159.844	0	0	26.4062	0	0	0	0	0
SP_1386	0	75.3438	0	0	0	0	0	0	0	0	0	0	0	0	0	751.469	0	376.781	0	0	322.531	0	410.906	0	0	0	0	0
SP_0762	842.719	0	0	0	0	185.594	93.8438	0	0	0	0	0	0	0	127.594	531.969	0	0	0	0	0	0	115.406	0	0	0	22.5312	0
SP_0848	0	0	0	71.9062	0	0	0	0	398.781	0	0	0	0	0	529.094	534.969	0	140.281	0	0	0	0	211.906	0	0	0	0	0
SP_1558	349.469	0	0	0	0	19.3438	0	0	64.7812	0	0	0	0	0	431.094	505.469	0	0	0	94.8438	0	0	312.406	0	0	0	0	0
SP_1560	409.219	0	0	0	0	0	0	0	191.031	0	0	0	0	79.4062	69.5938	322.469	0	176.281	0	28.8438	0	382.469	108.906	0	0	0	0	0
SP_2063	0	594.844	0	0	0	48.8438	0	0	0	0	0	0	0	0	0	759.219	0	144.031	0	0	155.281	0	34.6562	0	0	0	0	0
SP_0517	399.719	0	0	0	0	0	0	0	6.53125	0	0	0	0	0	560.344	17.7188	0	300.531	0	128.594	0	0	260.156	0	0	0	0	55.5312
SP_0749	0	121.844	0	0	0	226.344	0	0	0	0	0	0	0	114.156	150.594	275.469	0	187.781	0	0	449.031	184.469	0	0	0	0	0	0
SP_1266	0	0	0	72.6562	0	221.094	0	0	0	0	0	0	0	100.406	143.594	358.969	0	417.281	0	99.8438	42.5312	202.969	0	0	0	0	2.53125	39.7812
SP_2223	591.469	8.34375	0	0	139.969	55.8438	0	0	0	0	0	0	0	94.6562	11.3438	504.719	0	0	0	54.0938	10.7812	0	209.656	0	0	0	0	0
SP_0058	602.719	258.594	0	0	0	0	0	0	110.531	0	0	3.34375	0	191.906	246.594	114.969	0	0	0	0	0	0	98.9062	0	0	0	0	0
SP_1604	262.469	0	0	0	0	0.84375	29.5938	0	0	0	0	0	0	0	93.8438	490.719	0	0	0	0	0	0	316.656	0	0	0	104.281	306.031
SP_1084	0	0	0	0	0	0	0	0	549.281	0	0	81.5938	0	9.65625	277.094	163.969	0	0	0	237.844	39.0312	0	216.406	0	0	0	0	0
SP_1887	0	0	0	0	0	216.594	0	0	0	110.719	0	0	0	213.906	0	513.969	0	172.781	0	265.844	0	0	0	0	0	0	0	0
SP_1400	169.469	0	0	0	0	0	131.094	0	53.2812	0	0	0	0	0	392.844	152.719	0	39.0312	94.6562	254.594	0	0	13.6562	0	0	0	117.281	0
SP_1116	0	0	0	0	0	0	0	0	0	0	0	0	0	0	133.344	666.719	0	354.531	0	109.094	0	0	152.656	0	0	0	0	0
SP_0409	0	0	0	0	0	0	0	0	0	0	0	0	0	0	70.0938	91.9688	0	265.781	101.906	182.344	33.5312	159.969	0	0	0	0	468.531	0
SP_1720	315.719	0	0	0	0	0	0	0	0	0	0	0	0	0	133.094	46.4688	0	0	0	0	0	0	503.906	0	0	0	167.531	205.781
pspC-TIGR4	0	0	0	0	0	250.094	0	0	0	0	0	0	0	327.906	0	648.969	0	0	0	0	0	0	52.4062	0	0	0	0	86.7812
SP_1396	559.469	0	0	0	0	0	0	0	0	0	0	0	0	0	332.594	409.969	0	0	0	0	0	0	0	0	0	0	0	0
SP_1859	0	0	0	0	0	0	0	0	0	0	0	0	0	0	0	423.969	0	156.781	0	0	0	0	707.906	0	0	0	0	0
SP_0930	749.219	80.0938	0	0	0	0	0	0	243.031	0	40.5938	0	0	0	74.5938	0	0	0	0	0	0	0	99.4062	0	0	0	0	0
SP_1502	329.719	61.0938	0	0	0	254.094	0	0	0	0	0	59.3438	0	194.406	161.844	157.719	0	10.5312	0	37.5938	0	0	0.15625	0	0	0	0	0
SP_1032	91.7188	60.0938	0	0	0	53.0938	205.844	0	0	0	0	0	0	0	361.344	433.719	0	0	0	43.0938	0	0	0	0	0	0	0	0
SP_1903	0	0	0	0	0	0	0	0	59.5312	0	0	124.844	0	75.9062	367.094	149.469	0	0	0	42.3438	108.531	114.969	154.406	0	0	0	0	0
SP_0927	0	302.344	0	0	0	0	0	0	0	0	0	0	0	0	351.094	268.969	0	0	0	0	0	0	258.406	0	0	0	0	0
SP_0422	0	0	0	0	0	0	0	0	276.281	0	0	0	0	215.156	288.094	0	0	0	0	0	0	0	228.906	0	0	0	0	165.781
SP_2112	0	0	0	0	0	91.3438	0	0	0	0	0	0	0	0	0	599.469	0	286.781	0	0	190.531	0	0	0	0	0	0	0
SP_0744	178.969	0	0	0	0	0	0	0	0	0	0	0	0	0	425.094	364.969	0	0	0	0	0	0	191.906	0	0	0	0	0
SP_0150	332.969	0.84375	0	0	0	0	0	0	0	0	0	0	0	0	224.344	268.219	0	0	0	233.094	0	0	42.1562	0	0	0	0	0
SP_2239	116.969	0	0	0	0	108.844	0	0	0	0	0	0	0	64.1562	327.594	0	0	0	0	303.844	27.0312	54.4688	94.4062	0	0	0	0	0
SP_0054	0	0	0	0	0	0	0	0	0	0	0	0	0	0	332.844	601.719	0	0	0	103.594	0	0	27.1562	0	0	0	0	0
SP_0704	117.469	29.8438	0	0	0	42.8438	0	0	0	0	0	0	0	93.6562	197.094	276.969	0	135.781	0	0	0	0	0	0	0	0	0	64.7812
SP_0152	0	0	0	0	0	0	0	0	0	0	0	0	0	0	240.844	623.719	0	0	0	0	0	0	82.6562	0	0	0	0	0
SP_0198	190.719	255.594	0	0	0	12.0938	0	0	0	0	0	0	0	172.906	0	303.219	0	0	0	0	0	0	0	0	0	0	0	0
SP_1664	0	0	0	0	0	0	0	0	0	0	0	0	0	0	248.844	0	0	376.531	0	125.594	180.781	0	0	0	0	0	0	0
SP_1041	0	0	0	0	0	0	0	0	0	0	0	0	0	0	28.8438	385.719	0	283.531	0	45.0938	0	0	82.6562	32.6562	0	0	0	0
pspA-D39	0	237.094	0	0	0	0	0	0	0	0	0	0	0	0	81.3438	216.719	0	0	0	0	165.281	0	0	0	0	0	45.2812	0
SP_2188	263.969	0	0	0	0	232.344	0	0	58.7812	0	0	0	0	0	38.5938	0	0	0	0	81.3438	0	0	0	0	0	0	0	0
SP_0191	210.469	0	0	0	0	0	286.594	0	0	0	0	0	0	0	0	0	0	0	0	4.34375	173.531	0	0	0	0	0	0	0
SP_0730	0	0	0	0	0	0	0	0	0	0	0	39.5938	0	0	141.844	210.219	0	0	0	0	0	0	221.156	0	0	0	16.2812	0
SP_0576	0	0	0	0	0	0	0	0	131.781	0	0	0	0	0	0	303.969	0	157.281	0	0	0	0	0	0	0	0	0	0
SP_1804	0	0	0	0	0	0	0	0	94.0312	0	0	0	0	0	489.594	0	0	0	0	0	0	0	0	0	0	0	0	0
SP_0092	0	0	0	0	0	0	0	0	60.7812	0	0	0	0	0	343.344	0	0	24.0312	0	0	0	0	118.656	0	0	0	0	0
SP_0629	0	0	0	0	0	0	0	0	0	0	0	0	0	0	75.0938	136.969	0	0	219.406	0	0	0	0	0	0	0	0	0
SP_2171	0	0	0	0	0	0	0	0	0	0	0	0	0	0	15.0938	409.969	0	0	0	0	0	0	0	0	0	0	0	0
SP_1002	1.46875	88.8438	0	0	0	0	0	0	0	56.9688	0	0	0	72.6562	0	21.7188	0	0	0	0	0	0	0	0	0	0	0	0
SP_1689	0	0	0	0	0	0	0	0	0	0	0	0	0	85.9062	0	0	0	0	0	0	0	0	0	0	0	0	0	0

## Sheet: Sheet2
Antigen	A1-1st	A1-3rd	A2-1st	A2-3rd	A3-1st	A3-3rd	A4-1st	A4-3rd	A5-1st	A5-3rd	A6-1st	A6-3rd	A7-1st	A7-3rd	B1-1st	B1-3rd	B2-1st	B2-3rd	B3-1st	B3-3rd	B4-1st	B4-3rd	B5-1st	B5-3rd	B6-1st	B6-3rd	B7-1st	B7-3rd
SP_1174 (Streptococcal histidine triad protein)	54989.2	49823.6	46775	54053.7	568.719	54814.1	54894.3	53354.5	56055	53752.2	53155.1	56062.8	55540	55119.9	56162.1	57085	51136.6	55432.3	55728.4	27221.8	54969	55282	37782.9	52253.9	32643.2	56156.9	56379.5	56362.3
SP_0107 (LysM)	55566.5	55350.3	21089.8	55626.4	49607.5	5962.84	56741.1	0	178.281	2139.97	55306.3	57387.1	56388.3	56471.2	4973.09	609.969	56866.6	49859.8	54850.4	4945.84	105.031	56372.5	57625.4	38992.4	0	57047.9	57678	50328.3
SP_1650 (PsaA)	47779.5	52029.3	16012.8	52462.9	17927.5	49144.8	5126.09	3398.78	3592.78	25412.5	50622.8	52456.6	393.281	52007.2	22763.8	53836.2	51875.8	54872	6507.16	31889.1	40574.3	49112.7	12929.7	23427.7	39420.9	31790.7	28036.3	54145.5
SP_1518 (peptidoglycan lytic transglycosylase G)	55497.2	29862.1	5566.53	785.656	4726.72	56642.6	166.844	13787	0	28853.7	0	1284.34	6945.53	816.406	184.594	1267.47	4345.59	1431.78	11303.9	57551.3	13035	37338.5	11745.9	25236.4	2982.66	24661.9	66.0312	57765.3
SP_0641a (serine protease)	53595.7	11147.1	0	26477.2	0	4188.09	54617.3	0	1208.03	54196.7	53522.1	714.344	2477.03	2381.41	21904.1	11725	54818.1	28037.8	26055.4	2289.84	1031.03	611.969	504.406	0	285.156	0	1165.53	1055.28
pspA-TIGR4	27023.2	19696.1	0	32473.7	0	55296.6	988.844	8278.53	1952.03	23417.7	11500.6	1975.34	2899.53	56462.4	4028.09	17784	909.594	1072.78	3099.91	11673.8	5569.03	10138	2373.91	20954.4	7513.66	6710.91	1282.03	4792.28
